# Supplementary material for: Effects of Nitrogen Application on Nitrogen Fixation in Common Bean Production
Source: Front Plant Sci. 2020 Aug 6;11:1172. doi: 10.3389/fpls.2020.01172 (PMC7424037; doi:10.3389/fpls.2020.01172)
Supplement: Supplementary file 4 [file Table_3.xlsx]

## Sheet: Sheet1
Supplementary Table S3 | LSmeans for five traits (treatments) evaluated in 20 common bean genotypes at the Elota reasetc sation, ON in 2016.
	%Ndfa				YD				d13C				DM				HR
	Percent nitrogen derived from atmosphere (%)				Yield (kg ha-1)				Carbon isotope discrimination (‰)				Maturity (days)				Harvestability (scale 1 to 5)
C, Control (NoR_NoN)	ex_R99
	Genotype	Ndfa16_C	SE		Genotype	YD16_C	SE		Genotype	d13C_C	SE		Genotype	DM16_C	SE		Genotype	HR16_C	SE
	Mist	29.6145	5.3702		Mist	3476.3	180		Mist	20.0628	0.1695		Mist	101.25	1.27		Mist	2	0.2873
	RIL_102	32.868	5.3702		RIL_102	3013.6	180		RIL_102	20.5955	0.1695		RIL_102	101.5	1.27		RIL_102	3.75	0.2873
	RIL_103	40.2842	5.3702		RIL_103	3375.05	180		RIL_103	20.577	0.1695		RIL_103	104.25	1.27		RIL_103	2.625	0.2873
	RIL_104	37.412	5.3702		RIL_104	2919.22	180		RIL_104	20.4135	0.1695		RIL_104	94.75	1.27		RIL_104	3.5	0.2873
	RIL_113	41.522	5.3702		RIL_113	3457.65	180		RIL_113	20.9043	0.1695		RIL_113	105.5	1.27		RIL_113	3.25	0.2873
	RIL_119	42.4862	5.3702		RIL_119	2663.9	180		RIL_119	20.2725	0.1695		RIL_119	107	1.27		RIL_119	3.7869	0.3242
	RIL_122	33.2985	5.3702		RIL_122	3552.35	180		RIL_122	20.4165	0.1695		RIL_122	104.75	1.27		RIL_122	3.125	0.2873
	RIL_131	33.2222	5.3702		RIL_131	3194.55	180		RIL_131	20.322	0.1695		RIL_131	101.86	1.4485		RIL_131	2.625	0.2873
	RIL_136	41.344	5.3702		RIL_136	3146.18	180		RIL_136	20.4573	0.1695		RIL_136	106	1.27		RIL_136	2.875	0.2873
	RIL_16	32.208	5.3702		RIL_16	2762.05	180		RIL_16	20.3715	0.1695		RIL_16	103.25	1.27		RIL_16	2.75	0.2873
	RIL_24	29.957	5.3702		RIL_24	2905.75	180		RIL_24	20.084	0.1695		RIL_24	92.209	1.4481		RIL_24	3.375	0.2873
	RIL_25	32.3205	5.3702		RIL_25	2797.73	180		RIL_25	20.7715	0.1695		RIL_25	101.75	1.27		RIL_25	3.875	0.2873
	RIL_3	32.3477	5.3702		RIL_3	2931.57	180		RIL_3	20.118	0.1695		RIL_3	91	1.27		RIL_3	2.1202	0.3242
	RIL_38	43.6985	5.3702		RIL_38	3511.1	180		RIL_38	20.7493	0.1695		RIL_38	106	1.27		RIL_38	3.125	0.2873
	RIL_46	39.6865	5.3702		RIL_46	2884.52	180		RIL_46	19.8908	0.1944		RIL_46	100	1.27		RIL_46	3.5	0.2873
	RIL_70	24.886	5.3702		RIL_70	2197.22	180		RIL_70	20.1463	0.1695		RIL_70	86.5	1.27		RIL_70	2.2869	0.3242
	RIL_76	29.4202	5.3702		RIL_76	3401.8	180		RIL_76	20.5573	0.1695		RIL_76	102	1.27		RIL_76	4	0.2873
	RIL_89	37.7865	5.3702		RIL_89	2730.45	180		RIL_89	20.3418	0.1695		RIL_89	101.5	1.27		RIL_89	3.375	0.2873
	Sanilac	26.2518	5.3702		Sanilac	1839.12	180		Sanilac	20.0863	0.1695		Sanilac	87.5	1.27		Sanilac	2.75	0.2873
	R99	.	.		R99	2068.75	180		R99	20.1043	0.1695		R99	102.53	1.4485		R99	2.5	0.2873
R, Rhizobia
	Genotype	Ndfa16_R	SE		Genotype	YD16_R	SE		Genotype	d13C_R	SE		Genotype	DM16_R	SE		Genotype	HR16_R	SE
	Mist	41.6182	5.3702		Mist	3576.85	180		Mist	19.7155	0.1695		Mist	101.5	1.27		Mist	2.5	0.2873
	RIL_102	42.447	5.3702		RIL_102	2647.22	180		RIL_102	20.3808	0.1695		RIL_102	100.75	1.27		RIL_102	3.75	0.2873
	RIL_103	42.005	5.3702		RIL_103	2931.3	180		RIL_103	20.6625	0.1695		RIL_103	106.5	1.27		RIL_103	3.25	0.2873
	RIL_104	37.4652	5.3702		RIL_104	2732.47	180		RIL_104	20.0805	0.1695		RIL_104	96.75	1.27		RIL_104	4	0.2873
	RIL_113	48.359	5.3702		RIL_113	2970.3	180		RIL_113	20.778	0.1695		RIL_113	103.75	1.27		RIL_113	3.625	0.2873
	RIL_119	49.7432	5.3702		RIL_119	2667.87	180		RIL_119	20.6163	0.1695		RIL_119	107	1.27		RIL_119	3.875	0.2873
	RIL_122	46.3237	5.6074		RIL_122	3264.02	180		RIL_122	21.058	0.1695		RIL_122	106.5	1.27		RIL_122	3.25	0.2873
	RIL_131	44.7912	5.3702		RIL_131	3083.52	180		RIL_131	20.163	0.1695		RIL_131	102	1.27		RIL_131	2	0.2873
	RIL_136	41.8952	5.3702		RIL_136	2954.75	180		RIL_136	20.6235	0.1695		RIL_136	103.75	1.27		RIL_136	3.25	0.2873
	RIL_16	39.3072	5.3702		RIL_16	2630.85	180		RIL_16	20.3273	0.1695		RIL_16	105.5	1.27		RIL_16	3.625	0.2873
	RIL_24	39.8785	5.3702		RIL_24	2528.12	180		RIL_24	20.0424	0.1944		RIL_24	96.5	1.27		RIL_24	2.75	0.2873
	RIL_25	42.5045	5.3702		RIL_25	2736.22	180		RIL_25	20.5725	0.1695		RIL_25	100	1.27		RIL_25	3.25	0.2873
	RIL_3	35.9735	5.3702		RIL_3	3020.7	180		RIL_3	19.9453	0.1695		RIL_3	91	1.27		RIL_3	4	0.2873
	RIL_38	39.977	5.3702		RIL_38	3497.87	180		RIL_38	20.5953	0.1695		RIL_38	106	1.27		RIL_38	3.5	0.2873
	RIL_46	47.2257	5.3702		RIL_46	2839.6	180		RIL_46	19.8738	0.1695		RIL_46	101.75	1.27		RIL_46	3.125	0.2873
	RIL_70	23.9972	5.3702		RIL_70	2123.15	180		RIL_70	19.8458	0.1695		RIL_70	87.75	1.27		RIL_70	2.75	0.2873
	RIL_76	41.6347	5.3702		RIL_76	3283.65	180		RIL_76	20.4043	0.1695		RIL_76	102	1.27		RIL_76	4.5	0.2873
	RIL_89	45.1777	5.3702		RIL_89	2706	180		RIL_89	20.1645	0.1695		RIL_89	101	1.27		RIL_89	4	0.2873
	Sanilac	37.9895	5.3702		Sanilac	2147.93	180		Sanilac	20.2725	0.1695		Sanilac	87.5	1.27		Sanilac	3	0.2873
	R99	.	.		R99	2052.1	180		R99	20.2518	0.1695		R99	104.75	1.27		R99	2.625	0.2873
N, Nitrogen
	Genotype	Ndfa16_N	SE		Genotype	YD16_N	SE		Genotype	d13C_N	SE		Genotype	DM16_N	SE		Genotype	HR16_N	SE
	Mist	14.6671	6.0586		Mist	3519.42	180		Mist	19.6368	0.1695		Mist	102.25	1.27		Mist	2	0.2873
	RIL_102	15.1835	5.3702		RIL_102	2762.8	180		RIL_102	20.0968	0.1695		RIL_102	102.5	1.27		RIL_102	3.875	0.2873
	RIL_103	12.998	5.612		RIL_103	3272.67	180		RIL_103	19.801	0.1695		RIL_103	107.94	1.448		RIL_103	3	0.2873
	RIL_104	17.4305	5.3702		RIL_104	3262.2	180		RIL_104	19.6963	0.1695		RIL_104	98	1.27		RIL_104	3.875	0.2873
	RIL_113	21.0605	5.3702		RIL_113	3351.57	180		RIL_113	20.517	0.1695		RIL_113	106	1.27		RIL_113	3.5	0.2873
	RIL_119	19.3722	5.3702		RIL_119	2733.45	180		RIL_119	20.2218	0.1695		RIL_119	108	1.27		RIL_119	3.75	0.2873
	RIL_122	13.7112	5.3702		RIL_122	3406.22	180		RIL_122	20.3825	0.1695		RIL_122	107	1.27		RIL_122	3.125	0.2873
	RIL_131	21.745	5.3702		RIL_131	3345.17	180		RIL_131	20.1725	0.1695		RIL_131	103	1.27		RIL_131	2.25	0.2873
	RIL_136	11.8283	5.612		RIL_136	2971.32	180		RIL_136	20.198	0.1695		RIL_136	106.75	1.27		RIL_136	3.25	0.2873
	RIL_16	19.288	5.612		RIL_16	2904.05	180		RIL_16	20.0433	0.1695		RIL_16	106.25	1.27		RIL_16	3.125	0.2873
	RIL_24	21.4265	5.3702		RIL_24	2836.52	180		RIL_24	19.439	0.1695		RIL_24	90	1.27		RIL_24	3.25	0.2873
	RIL_25	13.4322	5.3702		RIL_25	3203.67	180		RIL_25	20.5408	0.1695		RIL_25	102.25	1.27		RIL_25	3.5	0.2873
	RIL_3	19.4155	5.3702		RIL_3	3337.97	180		RIL_3	19.3323	0.1695		RIL_3	91	1.27		RIL_3	2.875	0.2873
	RIL_38	19.033	5.3702		RIL_38	3807.35	180		RIL_38	20.2523	0.1695		RIL_38	106	1.27		RIL_38	3.125	0.2873
	RIL_46	23.1737	5.3702		RIL_46	2974.72	180		RIL_46	19.632	0.1695		RIL_46	102	1.27		RIL_46	2.75	0.2873
	RIL_70	17.389	5.3702		RIL_70	2439.77	180		RIL_70	19.4803	0.1695		RIL_70	86.5	1.27		RIL_70	2.5	0.2873
	RIL_76	19.8901	6.0586		RIL_76	3270.57	180		RIL_76	20.226	0.1695		RIL_76	103	1.27		RIL_76	4.25	0.2873
	RIL_89	17.7026	5.612		RIL_89	2999.92	180		RIL_89	20.284	0.1695		RIL_89	103	1.27		RIL_89	4.25	0.2873
	Sanilac	23.1572	5.3702		Sanilac	2341.7	180		Sanilac	19.7575	0.1695		Sanilac	88.5	1.27		Sanilac	3	0.2873
	R99	.	.		R99	2946.02	180		R99	19.3663	0.1695		R99	105.5	1.27		R99	3	0.2873
RN, Rhizobia + Nitrogen
	Genotype	Ndfa16_RN	SE		Genotype	YD16_RN	SE		Genotype	d13C_RN	SE		Genotype	DM16_RN	SE		Genotype	HR16_RN	SE
	Mist	23.721	5.612		Mist	3590.6	180		Mist	19.6815	0.1695		Mist	103.75	1.27		Mist	2.375	0.2873
	RIL_102	19.6747	5.3702		RIL_102	2915.12	180		RIL_102	20.2953	0.1695		RIL_102	105	1.27		RIL_102	3.75	0.2873
	RIL_103	22.2257	5.3702		RIL_103	3432.22	180		RIL_103	20.28	0.1695		RIL_103	107.75	1.27		RIL_103	3.375	0.2873
	RIL_104	22.112	5.3702		RIL_104	3161.1	180		RIL_104	20.1388	0.1695		RIL_104	99.25	1.27		RIL_104	4.125	0.2873
	RIL_113	20.1997	5.3702		RIL_113	3433.52	180		RIL_113	20.5665	0.1695		RIL_113	107.25	1.27		RIL_113	3.75	0.2873
	RIL_119	23.4837	5.3702		RIL_119	2535.57	180		RIL_119	20.1078	0.1695		RIL_119	108.25	1.27		RIL_119	3.25	0.2873
	RIL_122	17.745	5.612		RIL_122	3259.9	180		RIL_122	20.5948	0.1695		RIL_122	106.5	1.27		RIL_122	3.5	0.2873
	RIL_131	24.8572	5.3702		RIL_131	3536.5	180		RIL_131	19.9748	0.1695		RIL_131	106.5	1.27		RIL_131	2.375	0.2873
	RIL_136	19.3707	5.612		RIL_136	3270.73	180		RIL_136	20.0243	0.1695		RIL_136	107.25	1.27		RIL_136	3	0.2873
	RIL_16	23.46	5.3702		RIL_16	2722.05	180		RIL_16	19.7115	0.1695		RIL_16	108.25	1.27		RIL_16	3	0.2873
	RIL_24	24.4022	5.3702		RIL_24	3042.97	180		RIL_24	19.4808	0.1695		RIL_24	92.25	1.27		RIL_24	2.875	0.2873
	RIL_25	21.1395	5.3702		RIL_25	3044.4	180		RIL_25	20.6708	0.1695		RIL_25	101.75	1.27		RIL_25	3.875	0.2873
	RIL_3	20.9723	5.612		RIL_3	2978.3	180		RIL_3	19.784	0.1695		RIL_3	92.5	1.27		RIL_3	3.5	0.2873
	RIL_38	32.012	5.612		RIL_38	3513.65	180		RIL_38	20.2738	0.1695		RIL_38	108	1.27		RIL_38	3.25	0.2873
	RIL_46	22.8715	5.3702		RIL_46	2649.75	180		RIL_46	19.396	0.1695		RIL_46	102.25	1.27		RIL_46	3.25	0.2873
	RIL_70	19.403	5.3702		RIL_70	2426.92	180		RIL_70	19.7125	0.1695		RIL_70	89.5	1.27		RIL_70	3.875	0.2873
	RIL_76	18.7487	5.612		RIL_76	3190.22	180		RIL_76	20.2268	0.1695		RIL_76	103	1.27		RIL_76	4.5	0.2873
	RIL_89	16.5865	5.3702		RIL_89	3044.45	180		RIL_89	19.5318	0.1695		RIL_89	102	1.27		RIL_89	4.5	0.2873
	Sanilac	22.2587	5.3702		Sanilac	2324.62	180		Sanilac	19.6245	0.1695		Sanilac	87.5	1.27		Sanilac	2.25	0.2873
	R99	.	.		R99	2533.82	180		R99	19.5083	0.1695		R99	105.75	1.27		R99	3.5	0.2873
