# Supplementary material for: Effects of Nitrogen Application on Nitrogen Fixation in Common Bean Production
Source: Front Plant Sci. 2020 Aug 6;11:1172. doi: 10.3389/fpls.2020.01172 (PMC7424037; doi:10.3389/fpls.2020.01172)
Supplement: Supplementary file 5 [file Table_4.xlsx]

## Sheet: Sheet1
Supplementary Figure S4 | Correlation matrix of five traits evaluated in 20 common bean genotypes at the ERS in 2016 using Lsmeans.
Pearson Correlation Coefficients, N = 20
Prob > |r| under H0: Rho=0
Traits	Ndfa16	YD16	Cdisc16	DM16	HR16	Ndfa16_C	YD16_C	Cdisc16_C	DM16_C	HR16_C	Ndfa16_R	YD16_R	Cdisc16_R	DM16_R	HR16_R	Ndfa16_N	YD16_N	Cdisc16_N	DM16_N	HR16_N	Ndfa16_RN	YD16_RN	Cdisc16_RN	DM16_RN	HR16_RN
Ndfa16	1	0.45133	0.34251	0.12417	0.18317	0.93407	0.52305	0.28503	0.16602	0.34323	0.94661	0.52921	0.16941	0.10134	0.28758	0.7902	0.23502	0.46513	0.10204	0.13219	0.87175	0.37926	0.30122	0.11901	-0.10521
		0.0458	0.1393	0.602	0.4395	<.0001	0.018	0.2232	0.4842	0.1385	<.0001	0.0164	0.4752	0.6707	0.2189	<.0001	0.3186	0.0388	0.6686	0.5785	<.0001	0.0991	0.1968	0.6173	0.6589
YD16	0.45133	1	0.46065	0.5366	0.03117	0.50224	0.9636	0.47833	0.55477	0.03356	0.48417	0.95482	0.28082	0.52343	0.11144	0.0746	0.92453	0.40858	0.50425	-0.05382	0.41135	0.9435	0.50471	0.54267	0.0219
	0.0458		0.041	0.0147	0.8962	0.024	<.0001	0.0329	0.0111	0.8883	0.0305	<.0001	0.2304	0.0179	0.64	0.7546	<.0001	0.0737	0.0234	0.8217	0.0716	<.0001	0.0232	0.0134	0.927
Cdisc16	0.34251	0.46065	1	0.59262	0.45461	0.45014	0.51594	0.91309	0.63892	0.49474	0.4433	0.38117	0.89043	0.52642	0.35049	-0.05359	0.38741	0.89584	0.60116	0.44948	0.16031	0.44363	0.92617	0.57458	0.29937
	0.1393	0.041		0.0059	0.044	0.0464	0.0199	<.0001	0.0024	0.0266	0.0503	0.0973	<.0001	0.0171	0.1298	0.8225	0.0915	<.0001	0.0051	0.0468	0.4996	0.0501	<.0001	0.0081	0.1998
DM16	0.12417	0.5366	0.59262	1	0.19622	0.29125	0.56838	0.49541	0.99084	0.27683	0.25365	0.48255	0.6035	0.9822	0.14014	-0.32534	0.50809	0.60365	0.99305	0.19635	-0.04524	0.46338	0.44152	0.98986	0.07444
	0.602	0.0147	0.0059		0.407	0.2128	0.0089	0.0263	<.0001	0.2374	0.2805	0.0312	0.0048	<.0001	0.5557	0.1616	0.0222	0.0048	<.0001	0.4067	0.8498	0.0396	0.0513	<.0001	0.7551
HR16	0.18317	0.03117	0.45461	0.19622	1	0.28281	0.12136	0.48636	0.22403	0.8093	0.24671	0.01374	0.34732	0.17565	0.87528	0.07084	0.01552	0.44244	0.21964	0.95596	-0.08908	-0.05478	0.38702	0.15245	0.84278
	0.4395	0.8962	0.044	0.407		0.227	0.6103	0.0297	0.3424	<.0001	0.2944	0.9542	0.1335	0.4588	<.0001	0.7666	0.9482	0.0508	0.3521	<.0001	0.7088	0.8186	0.0918	0.5211	<.0001
Ndfa16_C	0.93407	0.50224	0.45014	0.29125	0.28281	1	0.57702	0.41346	0.32928	0.34673	0.87815	0.53705	0.30287	0.25322	0.3825	0.57935	0.31061	0.51215	0.27882	0.22509	0.76129	0.4386	0.39515	0.2864	0.0459
	<.0001	0.024	0.0464	0.2128	0.227		0.0077	0.07	0.1563	0.1342	<.0001	0.0146	0.1943	0.2814	0.096	0.0074	0.1826	0.021	0.2339	0.34	<.0001	0.0531	0.0846	0.2209	0.8476
YD16_C	0.52305	0.9636	0.51594	0.56838	0.12136	0.57702	1	0.50904	0.58475	0.14571	0.5748	0.91507	0.35892	0.56647	0.17989	0.12579	0.8191	0.44967	0.52898	0.03045	0.42452	0.89201	0.55246	0.57247	0.07458
	0.018	<.0001	0.0199	0.0089	0.6103	0.0077		0.0219	0.0068	0.5399	0.008	<.0001	0.1202	0.0092	0.4479	0.5972	<.0001	0.0467	0.0165	0.8986	0.0621	<.0001	0.0115	0.0083	0.7547
Cdisc16_C	0.28503	0.47833	0.91309	0.49541	0.48636	0.41346	0.50904	1	0.53621	0.42783	0.31438	0.34553	0.71521	0.42195	0.39465	-0.06101	0.43888	0.77302	0.4967	0.47318	0.18513	0.51399	0.86164	0.50344	0.40432
	0.2232	0.0329	<.0001	0.0263	0.0297	0.07	0.0219		0.0148	0.0599	0.177	0.1357	0.0004	0.0639	0.0851	0.7983	0.0529	<.0001	0.0259	0.0351	0.4346	0.0204	<.0001	0.0236	0.077
DM16_C	0.16602	0.55477	0.63892	0.99084	0.22403	0.32928	0.58475	0.53621	1	0.31595	0.30224	0.51054	0.63239	0.96488	0.16146	-0.29703	0.51238	0.66476	0.98209	0.22794	-0.01921	0.48207	0.47683	0.97297	0.08133
	0.4842	0.0111	0.0024	<.0001	0.3424	0.1563	0.0068	0.0148		0.1748	0.1953	0.0214	0.0028	<.0001	0.4965	0.2035	0.0209	0.0014	<.0001	0.3338	0.9359	0.0314	0.0335	<.0001	0.7332
HR16_C	0.34323	0.03356	0.49474	0.27683	0.8093	0.34673	0.14571	0.42783	0.31595	1	0.43119	0.02988	0.38918	0.28546	0.53852	0.21682	-0.04171	0.55742	0.27444	0.79388	0.11099	-0.0398	0.40696	0.22363	0.50264
	0.1385	0.8883	0.0266	0.2374	<.0001	0.1342	0.5399	0.0599	0.1748		0.0577	0.9005	0.0899	0.2225	0.0143	0.3585	0.8614	0.0107	0.2416	<.0001	0.6413	0.8677	0.0749	0.3432	0.0239
Ndfa16_R	0.94661	0.48417	0.4433	0.25365	0.24671	0.87815	0.5748	0.31438	0.30224	0.43119	1	0.55924	0.28397	0.22509	0.2977	0.67247	0.23761	0.58957	0.24277	0.21343	0.71226	0.41237	0.38236	0.23088	-0.06193
	<.0001	0.0305	0.0503	0.2805	0.2944	<.0001	0.008	0.177	0.1953	0.0577		0.0104	0.225	0.34	0.2024	0.0012	0.3131	0.0062	0.3024	0.3663	0.0004	0.0708	0.0962	0.3274	0.7954
YD16_R	0.52921	0.95482	0.38117	0.48255	0.01374	0.53705	0.91507	0.34553	0.51054	0.02988	0.55924	1	0.20633	0.46076	0.16141	0.18744	0.85834	0.39455	0.45571	-0.08862	0.49219	0.83481	0.41965	0.48041	-0.04966
	0.0164	<.0001	0.0973	0.0312	0.9542	0.0146	<.0001	0.1357	0.0214	0.9005	0.0104		0.3828	0.0409	0.4966	0.4288	<.0001	0.0852	0.0435	0.7102	0.0275	<.0001	0.0655	0.032	0.8353
Cdisc16_R	0.16941	0.28082	0.89043	0.6035	0.34732	0.30287	0.35892	0.71521	0.63239	0.38918	0.28397	0.20633	1	0.5816	0.27529	-0.19297	0.22929	0.73466	0.61464	0.39809	-0.01991	0.24961	0.77078	0.55696	0.15966
	0.4752	0.2304	<.0001	0.0048	0.1335	0.1943	0.1202	0.0004	0.0028	0.0899	0.225	0.3828		0.0071	0.2401	0.415	0.3308	0.0002	0.0039	0.0821	0.9336	0.2885	<.0001	0.0107	0.5013
DM16_R	0.10134	0.52343	0.52642	0.9822	0.17565	0.25322	0.56647	0.42195	0.96488	0.28546	0.22509	0.46076	0.5816	1	0.10189	-0.32196	0.49954	0.52513	0.96307	0.1805	-0.04454	0.44409	0.37514	0.96126	0.04949
	0.6707	0.0179	0.0171	<.0001	0.4588	0.2814	0.0092	0.0639	<.0001	0.2225	0.34	0.0409	0.0071		0.6691	0.1663	0.0249	0.0174	<.0001	0.4463	0.8521	0.0498	0.1031	<.0001	0.8358
HR16_R	0.28758	0.11144	0.35049	0.14014	0.87528	0.3825	0.17989	0.39465	0.16146	0.53852	0.2977	0.16141	0.27529	0.10189	1	0.18313	0.09562	0.30771	0.17108	0.81586	0.05935	-0.03736	0.31103	0.10915	0.69051
	0.2189	0.64	0.1298	0.5557	<.0001	0.096	0.4479	0.0851	0.4965	0.0143	0.2024	0.4966	0.2401	0.6691		0.4396	0.6884	0.1869	0.4708	<.0001	0.8037	0.8757	0.1819	0.6469	0.0008
Ndfa16_N	0.7902	0.0746	-0.05359	-0.32534	0.07084	0.57935	0.12579	-0.06101	-0.29703	0.21682	0.67247	0.18744	-0.19297	-0.32196	0.18313	1	-0.07227	0.12397	-0.35152	0.02626	0.74751	0.00918	-0.08125	-0.31914	-0.16325
	<.0001	0.7546	0.8225	0.1616	0.7666	0.0074	0.5972	0.7983	0.2035	0.3585	0.0012	0.4288	0.415	0.1663	0.4396		0.762	0.6025	0.1286	0.9125	0.0002	0.9694	0.7335	0.1702	0.4916
YD16_N	0.23502	0.92453	0.38741	0.50809	0.01552	0.31061	0.8191	0.43888	0.51238	-0.04171	0.23761	0.85834	0.22929	0.49954	0.09562	-0.07227	1	0.29796	0.48556	-0.08683	0.261	0.85342	0.44989	0.51372	0.08261
	0.3186	<.0001	0.0915	0.0222	0.9482	0.1826	<.0001	0.0529	0.0209	0.8614	0.3131	<.0001	0.3308	0.0249	0.6884	0.762		0.202	0.03	0.7159	0.2664	<.0001	0.0466	0.0205	0.7292
Cdisc16_N	0.46513	0.40858	0.89584	0.60365	0.44244	0.51215	0.44967	0.77302	0.66476	0.55742	0.58957	0.39455	0.73466	0.52513	0.30771	0.12397	0.29796	1	0.61261	0.45163	0.22455	0.38497	0.72245	0.58057	0.23781
	0.0388	0.0737	<.0001	0.0048	0.0508	0.021	0.0467	<.0001	0.0014	0.0107	0.0062	0.0852	0.0002	0.0174	0.1869	0.6025	0.202		0.0041	0.0456	0.3412	0.0937	0.0003	0.0073	0.3127
DM16_N	0.10204	0.50425	0.60116	0.99305	0.21964	0.27882	0.52898	0.4967	0.98209	0.27444	0.24277	0.45571	0.61464	0.96307	0.17108	-0.35152	0.48556	0.61261	1	0.21992	-0.08851	0.43188	0.44967	0.98091	0.10213
	0.6686	0.0234	0.0051	<.0001	0.3521	0.2339	0.0165	0.0259	<.0001	0.2416	0.3024	0.0435	0.0039	<.0001	0.4708	0.1286	0.03	0.0041		0.3515	0.7106	0.0572	0.0467	<.0001	0.6683
HR16_N	0.13219	-0.05382	0.44948	0.19635	0.95596	0.22509	0.03045	0.47318	0.22794	0.79388	0.21343	-0.08862	0.39809	0.1805	0.81586	0.02626	-0.08683	0.45163	0.21992	1	-0.1408	-0.07892	0.32567	0.14528	0.72611
	0.5785	0.8217	0.0468	0.4067	<.0001	0.34	0.8986	0.0351	0.3338	<.0001	0.3663	0.7102	0.0821	0.4463	<.0001	0.9125	0.7159	0.0456	0.3515		0.5538	0.7408	0.1612	0.5411	0.0003
Ndfa16_RN	0.87175	0.41135	0.16031	-0.04524	-0.08908	0.76129	0.42452	0.18513	-0.01921	0.11099	0.71226	0.49219	-0.01991	-0.04454	0.05935	0.74751	0.261	0.22455	-0.08851	-0.1408	1	0.35673	0.18649	-0.02614	-0.32213
	<.0001	0.0716	0.4996	0.8498	0.7088	<.0001	0.0621	0.4346	0.9359	0.6413	0.0004	0.0275	0.9336	0.8521	0.8037	0.0002	0.2664	0.3412	0.7106	0.5538		0.1226	0.4311	0.9129	0.166
YD16_RN	0.37926	0.9435	0.44363	0.46338	-0.05478	0.4386	0.89201	0.51399	0.48207	-0.0398	0.41237	0.83481	0.24961	0.44409	-0.03736	0.00918	0.85342	0.38497	0.43188	-0.07892	0.35673	1	0.47628	0.47976	-0.02788
	0.0991	<.0001	0.0501	0.0396	0.8186	0.0531	<.0001	0.0204	0.0314	0.8677	0.0708	<.0001	0.2885	0.0498	0.8757	0.9694	<.0001	0.0937	0.0572	0.7408	0.1226		0.0338	0.0323	0.9071
Cdisc16_RN	0.30122	0.50471	0.92617	0.44152	0.38702	0.39515	0.55246	0.86164	0.47683	0.40696	0.38236	0.41965	0.77078	0.37514	0.31103	-0.08125	0.44989	0.72245	0.44967	0.32567	0.18649	0.47628	1	0.44187	0.31024
	0.1968	0.0232	<.0001	0.0513	0.0918	0.0846	0.0115	<.0001	0.0335	0.0749	0.0962	0.0655	<.0001	0.1031	0.1819	0.7335	0.0466	0.0003	0.0467	0.1612	0.4311	0.0338		0.0511	0.1831
DM16_RN	0.11901	0.54267	0.57458	0.98986	0.15245	0.2864	0.57247	0.50344	0.97297	0.22363	0.23088	0.48041	0.55696	0.96126	0.10915	-0.31914	0.51372	0.58057	0.98091	0.14528	-0.02614	0.47976	0.44187	1	0.05592
	0.6173	0.0134	0.0081	<.0001	0.5211	0.2209	0.0083	0.0236	<.0001	0.3432	0.3274	0.032	0.0107	<.0001	0.6469	0.1702	0.0205	0.0073	<.0001	0.5411	0.9129	0.0323	0.0511		0.8148
HR16_RN	-0.10521	0.0219	0.29937	0.07444	0.84278	0.0459	0.07458	0.40432	0.08133	0.50264	-0.06193	-0.04966	0.15966	0.04949	0.69051	-0.16325	0.08261	0.23781	0.10213	0.72611	-0.32213	-0.02788	0.31024	0.05592	1
	0.6589	0.927	0.1998	0.7551	<.0001	0.8476	0.7547	0.077	0.7332	0.0239	0.7954	0.8353	0.5013	0.8358	0.0008	0.4916	0.7292	0.3127	0.6683	0.0003	0.166	0.9071	0.1831	0.8148
