# Supplementary material for: Effects of Nitrogen Application on Nitrogen Fixation in Common Bean Production
Source: Front Plant Sci. 2020 Aug 6;11:1172. doi: 10.3389/fpls.2020.01172 (PMC7424037; doi:10.3389/fpls.2020.01172)
Supplement: Supplementary file 7 [file Table_6.xlsx]

## Sheet: Sheet1
Supplementary Table S6 | LSmeans for five traits (treatments) evaluated in 20 common bean genotypes at the Elota reasetc sation, ON in 2017 and 2018.
	%Ndfa				YD				d13C				DM				HR				DF				PH				SW				SPAD
	Percent nitrogen derived from atmosphere (%)				Yield (kg ha-1)				Carbon isotope discrimination (‰)				Maturity (days)				Harvestability (scale 1 to 5)				Flowering (DF, days)				Plant height (cm)				Seed weight (g)				Leaf chlorophyll content (SPAD values)
C, Control (NoR_NoN)	ex_R99
	Genotype	Ndfa_C	SE		Genotype	YD_C	SE		Genotype	d13C_C	SE		Genotype	DM_C	SE		Genotype	HR_C	SE		Genotype	DF_C	SE		Genotype	PH_C	SE		Genotype	SW_C	SE		Genotype	SPAD_C	SE
	Hi_N_Line	49.33	2.9285		Hi_N-nine	2101.01	1146.72		Hi_N_Line	19.8906	0.1661		Hi_N_Line	91.5	6.2203		Hi_N_Line	2.75	0.1916		Hi_N_Line	48.25	4.9523		Hi_N-nine	44.625	1.9527		Hi_N-nine	24.9738	0.3709		Hi_N-nine	37.4	1.0065
	Mist	43.3002	3.2883		Mist	2995.46	1147.95		Mist	19.6534	0.1885		Mist	96.75	6.2203		Mist	1.3125	0.1916		Mist	47.75	4.9523		Mist	49.25	1.9527		Mist	21.7593	0.3896		Mist	41.45	1.0065
	OAC_Rico	46.9524	2.9285		OAC_Rico	2766.8	1146.72		OAC_Rico	19.1773	0.1661		OAC_Rico	97.875	6.2203		OAC_Rico	2.3125	0.1916		OAC_Rico	47.25	4.9523		OAC_Rico	47.4375	1.9527		OAC_Rico	21.3813	0.3709		OAC_Rico	39.6375	1.0065
	RIL_102	45.0224	2.9285		RIL_102	2423.85	1146.72		RIL_102	20.2793	0.1661		RIL_102	97	6.2203		RIL_102	2.5	0.1916		RIL_102	48.25	4.9523		RIL_102	47.75	1.9527		RIL_102	22.2961	0.4131		RIL_102	42.25	1.0065
	RIL_103	42.0924	2.9369		RIL_103	2841.29	1146.78		RIL_103	19.871	0.1666		RIL_103	96.4577	6.2209		RIL_103	2.0671	0.1923		RIL_103	48.9864	4.9526		RIL_103	47.0519	1.9572		RIL_103	23.64	0.3896		RIL_103	42.4655	1.0524
	RIL_104	43.7514	2.9285		RIL_104	2165.55	1146.72		RIL_104	20.3749	0.1661		RIL_104	97.125	6.2203		RIL_104	2.5625	0.1916		RIL_104	44.875	4.9523		RIL_104	43.75	1.9527		RIL_104	21.5375	0.3709		RIL_104	39.3125	1.0065
	RIL_113	50.592	2.9285		RIL_113	2657.31	1146.72		RIL_113	20.4194	0.1661		RIL_113	98.875	6.2203		RIL_113	2.4375	0.1916		RIL_113	47.875	4.9523		RIL_113	51	1.9527		RIL_113	23.375	0.3709		RIL_113	42.175	1.0065
	RIL_119	50.3375	2.9285		RIL_119	2581.08	1146.72		RIL_119	19.7344	0.1661		RIL_119	100.62	6.2203		RIL_119	2.6875	0.1916		RIL_119	49.375	4.9523		RIL_119	48.125	1.9527		RIL_119	24.2275	0.3709		RIL_119	39.6375	1.0065
	RIL_122	45.9324	2.9285		RIL_122	2718.85	1147.95		RIL_122	20.2749	0.1761		RIL_122	100.75	6.2203		RIL_122	2.25	0.1916		RIL_122	47.75	4.9523		RIL_122	48.375	1.9527		RIL_122	21.94	0.3709		RIL_122	40.0875	1.0065
	RIL_131	45.3211	2.9285		RIL_131	3059.88	1146.72		RIL_131	20.3078	0.1661		RIL_131	98.75	6.2203		RIL_131	1.875	0.1916		RIL_131	47	4.9523		RIL_131	46.5	1.9527		RIL_131	25.1443	0.3896		RIL_131	39.6125	1.0065
	RIL_136	47.3122	2.9285		RIL_136	2639.44	1146.72		RIL_136	19.732	0.1661		RIL_136	100.87	6.2203		RIL_136	2.25	0.1916		RIL_136	48.625	4.9523		RIL_136	52	1.9527		RIL_136	20.8	0.3709		RIL_136	40.85	1.0065
	RIL_16	47.3447	2.9285		RIL_16	2708.4	1146.72		RIL_16	19.8531	0.1661		RIL_16	101.37	6.2203		RIL_16	2.1875	0.1916		RIL_16	47.75	4.9523		RIL_16	44.8125	1.9527		RIL_16	22.835	0.3709		RIL_16	39.4875	1.0065
	RIL_24	42.8105	2.9285		RIL_24	2443.56	1146.72		RIL_24	19.8676	0.1661		RIL_24	95.125	6.2203		RIL_24	2.3125	0.1916		RIL_24	45.25	4.9523		RIL_24	41.0625	1.9527		RIL_24	23.0463	0.3709		RIL_24	40.425	1.0065
	RIL_25	45.281	3.0885		RIL_25	2679.68	1146.72		RIL_25	19.9982	0.1761		RIL_25	95.625	6.2203		RIL_25	2.375	0.1916		RIL_25	48.25	4.9523		RIL_25	44.5	1.9527		RIL_25	21.5474	0.3896		RIL_25	41.5375	1.0065
	RIL_3	39.3253	3.0887		RIL_3	2593.85	1146.72		RIL_3	20.037	0.1661		RIL_3	93.625	6.2203		RIL_3	1.875	0.1916		RIL_3	45.625	4.9523		RIL_3	43	1.9527		RIL_3	23.1888	0.3709		RIL_3	38.925	1.0065
	RIL_38	50.6731	2.9285		RIL_38	2988.24	1146.72		RIL_38	20.0946	0.1661		RIL_38	101	6.2203		RIL_38	2.25	0.1916		RIL_38	48	4.9523		RIL_38	52.1852	2.0498		RIL_38	23.5363	0.3709		RIL_38	40.25	1.0065
	RIL_46	48.6904	2.9285		RIL_46	2821.19	1146.72		RIL_46	19.5938	0.1661		RIL_46	96.625	6.2203		RIL_46	2.1875	0.1916		RIL_46	45.25	4.9523		RIL_46	44.125	1.9527		RIL_46	22.35	0.3709		RIL_46	42.4375	1.0065
	RIL_70	38.2725	2.9285		RIL_70	2176.7	1146.72		RIL_70	19.9134	0.1661		RIL_70	95.5	6.2203		RIL_70	2.6875	0.1916		RIL_70	43.3043	4.958		RIL_70	43	1.9527		RIL_70	21.6088	0.3709		RIL_70	40.125	1.0065
	RIL_76	44.2131	2.9285		RIL_76	2437.9	1146.72		RIL_76	19.7125	0.1661		RIL_76	94.625	6.2203		RIL_76	2.625	0.1916		RIL_76	48.25	4.9523		RIL_76	44.5	1.9527		RIL_76	22.115	0.3709		RIL_76	42.075	1.0065
	RIL_89	48.454	3.0887		RIL_89	2615.96	1146.72		RIL_89	19.6199	0.1661		RIL_89	95.625	6.2203		RIL_89	2.6875	0.1916		RIL_89	47.625	4.9523		RIL_89	45.5	1.9527		RIL_89	23.7	0.3709		RIL_89	40.1375	1.0065
	Sanilac	40.4616	2.9285		Sanilac	2256.56	1146.72		Sanilac	20.2	0.1661		Sanilac	89.625	6.2203		Sanilac	2.6875	0.1916		Sanilac	43.75	4.9523		Sanilac	40.125	1.9527		Sanilac	21.0925	0.3709		Sanilac	39.8	1.0065
	R99	.	.		R99	1769.42	1147.95		R99	19.7511	0.1661		R99	99.5	6.2203		R99	1.6875	0.1916		R99	48.25	4.9523		R99	45.875	1.9527		R99	18.7413	0.3709		R99	32.4	1.0065
R, Rhizobia
	Genotype	Ndfa_R	SE		Genotype	YD_R	SE		Genotype	d13C_R	SE		Genotype	DM_R	SE		Genotype	HR_R	SE		Genotype	DF_R	SE		Genotype	PH_R	SE		Genotype	SW_R	SE		Genotype	SPAD_R	SE
	Hi_N-nine	47.5295	2.9285		Hi_N-nine	1934.93	1146.72		Hi_N-nine	19.4356	0.1761		Hi_N-nine	90.5	6.2203		Hi_N-nine	3.125	0.1916		Hi_N-nine	48.625	4.9523		Hi_N-nine	45	1.9527		Hi_N-nine	24.4688	0.3709		Hi_N-nine	37.5125	1.0065
	Mist	37.6169	2.9285		Mist	2744.88	1146.72		Mist	19.7739	0.1661		Mist	94.875	6.2203		Mist	1.25	0.1916		Mist	48.5	4.9523		Mist	47.125	1.9527		Mist	21.655	0.3709		Mist	41.1125	1.0065
	OAC_Rico	48.1749	3.0884		OAC_Rico	2561.58	1149.58		OAC_Rico	18.8419	0.1761		OAC_Rico	99.6247	6.233		OAC_Rico	1.8731	0.2034		OAC_Rico	48.5106	4.958		OAC_Rico	46.9685	2.0498		OAC_Rico	21.1278	0.3896		OAC_Rico	41.4263	1.0495
	RIL_102	41.3248	2.9285		RIL_102	2562.4	1146.72		RIL_102	20.0104	0.1661		RIL_102	95.125	6.2203		RIL_102	2.25	0.1916		RIL_102	49	4.9523		RIL_102	48.125	1.9527		RIL_102	23.0938	0.3709		RIL_102	42.65	1.0065
	RIL_103	42.4439	2.9285		RIL_103	2788.15	1147.95		RIL_103	19.9281	0.1661		RIL_103	99	6.2203		RIL_103	2	0.1916		RIL_103	48.375	4.9523		RIL_103	50.375	1.9527		RIL_103	22.31	0.3709		RIL_103	40.075	1.0065
	RIL_104	40.9176	3.0884		RIL_104	2321.31	1146.72		RIL_104	19.9953	0.1661		RIL_104	96.875	6.2203		RIL_104	2.4375	0.1916		RIL_104	45.5	4.9523		RIL_104	44.3125	1.9527		RIL_104	21.6925	0.3709		RIL_104	40.7375	1.0065
	RIL_113	43.896	2.9285		RIL_113	2352.13	1146.72		RIL_113	19.92	0.1661		RIL_113	100	6.2203		RIL_113	2.0625	0.1916		RIL_113	49.375	4.9523		RIL_113	49.875	1.9527		RIL_113	23.44	0.3709		RIL_113	43.9625	1.0065
	RIL_119	48.9194	2.9285		RIL_119	2847.99	1146.72		RIL_119	19.7029	0.1661		RIL_119	98.875	6.2203		RIL_119	2.3125	0.1916		RIL_119	49.125	4.9523		RIL_119	46.75	1.9527		RIL_119	23.9388	0.3709		RIL_119	40.6875	1.0065
	RIL_122	43.224	2.9285		RIL_122	2814.23	1146.72		RIL_122	19.6414	0.1661		RIL_122	98.5	6.2203		RIL_122	1.8125	0.1916		RIL_122	49	4.9523		RIL_122	49.125	1.9527		RIL_122	21.5838	0.3709		RIL_122	42.475	1.0065
	RIL_131	41.3896	2.9285		RIL_131	2998.81	1146.72		RIL_131	20.0789	0.1661		RIL_131	99.375	6.2203		RIL_131	1.8125	0.1916		RIL_131	47.5	4.9523		RIL_131	46.375	1.9527		RIL_131	25.7425	0.3709		RIL_131	41.4625	1.0065
	RIL_136	44.3546	2.9285		RIL_136	2678.99	1146.72		RIL_136	19.7649	0.1661		RIL_136	98.625	6.2203		RIL_136	1.875	0.1916		RIL_136	48.875	4.9523		RIL_136	47.25	1.9527		RIL_136	21.1913	0.3709		RIL_136	40.7625	1.0065
	RIL_16	49.0214	2.9285		RIL_16	2675.16	1146.72		RIL_16	19.3994	0.1661		RIL_16	100.25	6.2203		RIL_16	2.125	0.1916		RIL_16	47.3667	4.958		RIL_16	47.625	1.9527		RIL_16	22.5248	0.4131		RIL_16	41.7	1.0065
	RIL_24	37.6179	2.9285		RIL_24	2421.24	1146.72		RIL_24	19.5725	0.1661		RIL_24	95.75	6.2203		RIL_24	2.125	0.1916		RIL_24	43.5219	4.958		RIL_24	43.125	1.9527		RIL_24	22.8275	0.3709		RIL_24	42.1375	1.0065
	RIL_25	42.2426	2.9285		RIL_25	2432.28	1146.72		RIL_25	19.673	0.1661		RIL_25	95.75	6.2203		RIL_25	2.125	0.1916		RIL_25	47.5	4.9523		RIL_25	42.75	1.9527		RIL_25	21.9013	0.3709		RIL_25	43.0125	1.0065
	RIL_3	36.978	3.0884		RIL_3	2286.43	1146.72		RIL_3	19.7208	0.1761		RIL_3	94	6.2203		RIL_3	1.75	0.1916		RIL_3	45.375	4.9523		RIL_3	47	1.9527		RIL_3	22.8996	0.3896		RIL_3	38.2875	1.0065
	RIL_38	45.3474	2.9285		RIL_38	3095.45	1147.95		RIL_38	19.6673	0.1661		RIL_38	99.375	6.2203		RIL_38	2.3125	0.1916		RIL_38	48	4.9523		RIL_38	49.875	1.9527		RIL_38	22.5813	0.3709		RIL_38	40.7875	1.0065
	RIL_46	38.8699	2.9285		RIL_46	2551.9	1146.72		RIL_46	19.3635	0.1661		RIL_46	96	6.2203		RIL_46	2.125	0.1916		RIL_46	45.25	4.9523		RIL_46	42.5	1.9527		RIL_46	22.3613	0.3709		RIL_46	42.925	1.0065
	RIL_70	41.6736	2.9285		RIL_70	1832.71	1146.72		RIL_70	19.7836	0.1661		RIL_70	93.375	6.2203		RIL_70	2.7	0.1916		RIL_70	43.9904	4.958		RIL_70	43.375	1.9527		RIL_70	21.04	0.3709		RIL_70	40.5	1.0065
	RIL_76	42.2961	2.9285		RIL_76	2221.83	1146.72		RIL_76	19.3756	0.1661		RIL_76	94.5	6.2203		RIL_76	2.625	0.1916		RIL_76	48.875	4.9523		RIL_76	48.6187	2.0498		RIL_76	22.3038	0.3709		RIL_76	43.25	1.0065
	RIL_89	41.414	2.9285		RIL_89	2589.6	1146.72		RIL_89	19.7724	0.1661		RIL_89	95	6.2203		RIL_89	2.75	0.1916		RIL_89	47.875	4.9523		RIL_89	47.75	1.9527		RIL_89	23.4938	0.3709		RIL_89	39.825	1.0065
	Sanilac	38.7814	2.9285		Sanilac	1816.53	1146.72		Sanilac	19.802	0.1661		Sanilac	90.125	6.2203		Sanilac	1.9347	0.2034		Sanilac	43.375	4.9523		Sanilac	40.875	1.9527		Sanilac	20.8162	0.3709		Sanilac	40.7	1.0065
	R99	.	.		R99	1804.63	1147.95		R99	19.9965	0.1661		R99	99	6.2203		R99	1.4375	0.1916		R99	47.5	4.9523		R99	47.625	1.9527		R99	18.0063	0.3709		R99	31.1061	1.0495
N, Nitrogen
	Genotype	Ndfa_N	SE		Genotype	YD_N	SE		Genotype	d13C_N	SE		Genotype	DM_N	SE		Genotype	HR_N	SE		Genotype	DF_N	SE		Genotype	PH_N	SE		Genotype	SW_N	SE		Genotype	SPAD_N	SE
	Hi_N-nine	24.5859	2.9285		Hi_N-nine	2616.94	1146.72		Hi_N-nine	20.0155	0.1661		Hi_N-nine	94.375	6.2203		Hi_N-nine	3.25	0.1916		Hi_N-nine	48.875	4.9523		Hi_N-nine	50.375	1.9527		Hi_N-nine	25.7513	0.3709		Hi_N-nine	36.9125	1.0065
	Mist	13.4161	2.9285		Mist	3492.18	1146.72		Mist	19.231	0.1661		Mist	99.5	6.2203		Mist	1.1875	0.1916		Mist	48.25	4.9523		Mist	53.625	1.9527		Mist	22.815	0.3709		Mist	40.45	1.0065
	OAC_Rico	18.5227	2.9285		OAC_Rico	3174.84	1146.72		OAC_Rico	19.0106	0.1661		OAC_Rico	100.62	6.2203		OAC_Rico	2.375	0.1916		OAC_Rico	48.5	4.9523		OAC_Rico	51.3125	1.9527		OAC_Rico	21.5638	0.3709		OAC_Rico	39.375	1.0065
	RIL_102	19.9782	3.0886		RIL_102	2857.61	1146.72		RIL_102	19.8755	0.1661		RIL_102	96.75	6.2203		RIL_102	2.5625	0.1916		RIL_102	49.5	4.9523		RIL_102	49	1.9527		RIL_102	23.14	0.3709		RIL_102	42.3875	1.0065
	RIL_103	20.6639	3.0889		RIL_103	3332.84	1146.72		RIL_103	20.1131	0.1661		RIL_103	100.87	6.2203		RIL_103	2.125	0.1916		RIL_103	48.75	4.9523		RIL_103	53.3125	1.9527		RIL_103	23.6525	0.3709		RIL_103	39.425	1.0065
	RIL_104	17.0339	3.0886		RIL_104	2630.59	1146.72		RIL_104	19.9635	0.1661		RIL_104	99.375	6.2203		RIL_104	2.6875	0.1916		RIL_104	46.5	4.9523		RIL_104	47.6875	1.9527		RIL_104	22.1837	0.3896		RIL_104	40.15	1.0065
	RIL_113	26.8355	2.9285		RIL_113	2747.34	1146.72		RIL_113	20.2761	0.1661		RIL_113	101.63	6.2203		RIL_113	2.625	0.1916		RIL_113	48.5	4.9523		RIL_113	53.4375	1.9527		RIL_113	23.3113	0.3709		RIL_113	41.6875	1.0065
	RIL_119	26.1852	2.9285		RIL_119	2843.98	1146.72		RIL_119	19.6425	0.1661		RIL_119	103.23	6.233		RIL_119	2.8125	0.1916		RIL_119	48.875	4.9523		RIL_119	48.625	1.9527		RIL_119	24.0688	0.3709		RIL_119	40.6875	1.0065
	RIL_122	20.4427	3.0885		RIL_122	3195.9	1146.72		RIL_122	19.9963	0.1661		RIL_122	102.63	6.2203		RIL_122	2.375	0.1916		RIL_122	49.125	4.9523		RIL_122	51.3125	1.9527		RIL_122	22.0613	0.3709		RIL_122	40.9875	1.0065
	RIL_131	20.3187	2.9285		RIL_131	3762.43	1146.72		RIL_131	20.2534	0.1661		RIL_131	101	6.2203		RIL_131	1.375	0.1916		RIL_131	47.5	4.9523		RIL_131	51.625	1.9527		RIL_131	25.3075	0.3709		RIL_131	38.375	1.0065
	RIL_136	21.9051	2.9285		RIL_136	3042.95	1146.72		RIL_136	19.8831	0.1661		RIL_136	103.37	6.2203		RIL_136	2.3125	0.1916		RIL_136	48.5	4.9523		RIL_136	53.75	1.9527		RIL_136	21.1375	0.3709		RIL_136	39.875	1.0065
	RIL_16	23.3531	3.0884		RIL_16	3021.06	1147.95		RIL_16	19.592	0.1761		RIL_16	102.36	6.233		RIL_16	2.4674	0.2034		RIL_16	48.2327	4.958		RIL_16	52.8201	2.0498		RIL_16	23.2173	0.3896		RIL_16	40.8791	1.0495
	RIL_24	23.9014	3.9166		RIL_24	3247.21	1146.72		RIL_24	19.7499	0.1661		RIL_24	97.5	6.2203		RIL_24	1.9375	0.1916		RIL_24	46.625	4.9523		RIL_24	47.5	1.9527		RIL_24	23.1625	0.3709		RIL_24	39.5	1.0065
	RIL_25	21.5907	3.0889		RIL_25	2690.71	1146.72		RIL_25	19.4076	0.1661		RIL_25	97.75	6.2203		RIL_25	2.3125	0.1916		RIL_25	48.75	4.9523		RIL_25	46.625	1.9527		RIL_25	22.5338	0.3709		RIL_25	40.65	1.0065
	RIL_3	14.4662	2.9285		RIL_3	3164.61	1146.72		RIL_3	19.695	0.1661		RIL_3	95.75	6.2203		RIL_3	2.125	0.1916		RIL_3	45.375	4.9523		RIL_3	48	1.9527		RIL_3	23.8188	0.3709		RIL_3	38.725	1.0065
	RIL_38	24.7781	2.9285		RIL_38	3346.43	1146.72		RIL_38	19.6451	0.1661		RIL_38	100.87	6.2203		RIL_38	2.0625	0.1916		RIL_38	48.75	4.9523		RIL_38	54.375	1.9527		RIL_38	23.2688	0.3709		RIL_38	40.25	1.0065
	RIL_46	17.9842	2.9285		RIL_46	3241.4	1146.72		RIL_46	19.4774	0.1661		RIL_46	101.25	6.2203		RIL_46	2	0.1916		RIL_46	46	4.9523		RIL_46	47.5	1.9527		RIL_46	22.8213	0.3709		RIL_46	40.625	1.0065
	RIL_70	18.6765	3.0889		RIL_70	2732.2	1146.72		RIL_70	19.9995	0.1661		RIL_70	97.125	6.2203		RIL_70	3.125	0.1916		RIL_70	44	4.9523		RIL_70	45.875	1.9527		RIL_70	21.998	0.3896		RIL_70	40.675	1.0065
	RIL_76	15.1814	3.0889		RIL_76	2586.25	1146.72		RIL_76	19.2204	0.1661		RIL_76	95.125	6.2203		RIL_76	2.5625	0.1916		RIL_76	48.75	4.9523		RIL_76	49.4375	1.9527		RIL_76	23.4738	0.3709		RIL_76	41.5	1.0065
	RIL_89	22.739	2.9285		RIL_89	2964.91	1146.72		RIL_89	19.5558	0.1661		RIL_89	97.875	6.2203		RIL_89	2.875	0.1916		RIL_89	48.75	4.9523		RIL_89	46.1875	1.9527		RIL_89	23.695	0.3709		RIL_89	39.5	1.0065
	Sanilac	15.7565	2.9285		Sanilac	2736.66	1146.72		Sanilac	19.9994	0.1661		Sanilac	92.125	6.2203		Sanilac	2.5	0.1916		Sanilac	43.5	4.9523		Sanilac	45.25	1.9527		Sanilac	21.515	0.3709		Sanilac	40.9875	1.0065
	R99	.	.		R99	2652.23	1146.72		R99	19.5705	0.1761		R99	100.38	6.2203		R99	2.25	0.1916		R99	48.75	4.9523		R99	53.75	1.9527		R99	19.9638	0.3709		R99	35.9078	1.0495
RN, Rhizobia + Nitrogen
	Genotype	Ndfa_RN	SE		Genotype	YD_RN	SE		Genotype	d13C_RN	SE		Genotype	DM_RN	SE		Genotype	HR_RN	SE		Genotype	DF_RN	SE		Genotype	PH_RN	SE		Genotype	SW_RN	SE		Genotype	SPAD_RN	SE
	Hi_N-nine	25.491	2.9285		Hi_N-nine	2084.05	1146.72		Hi_N-nine	19.4994	0.1661		Hi_N-nine	92.125	6.2203		Hi_N-nine	2.8875	0.1916		Hi_N-nine	48.5	4.9523		Hi_N-nine	47.25	1.9527		Hi_N-nine	25.0738	0.3709		Hi_N-nine	37	1.0065
	Mist	19.1827	2.9285		Mist	3449.83	1146.72		Mist	19.5289	0.1661		Mist	97.875	6.2203		Mist	1.375	0.1916		Mist	48.125	4.9523		Mist	54.25	1.9527		Mist	22.1888	0.3709		Mist	40.775	1.0065
	OAC_Rico	28.7842	2.9285		OAC_Rico	2870.13	1146.72		OAC_Rico	18.8166	0.1661		OAC_Rico	100.37	6.2203		OAC_Rico	2.625	0.1916		OAC_Rico	49.125	4.9523		OAC_Rico	51.1875	1.9527		OAC_Rico	21.4188	0.3709		OAC_Rico	40.5125	1.0065
	RIL_102	26.511	2.9285		RIL_102	2710.13	1146.72		RIL_102	19.9589	0.1661		RIL_102	97.375	6.2203		RIL_102	2.5625	0.1916		RIL_102	49.125	4.9523		RIL_102	49	1.9527		RIL_102	22.5963	0.3709		RIL_102	42.3875	1.0065
	RIL_103	23.3081	2.9285		RIL_103	2963.04	1146.72		RIL_103	19.9792	0.1761		RIL_103	101.45	6.233		RIL_103	2.1875	0.1916		RIL_103	48.25	4.9523		RIL_103	49.0625	1.9527		RIL_103	23.1575	0.3709		RIL_103	40.7375	1.0065
	RIL_104	23.8864	3.0888		RIL_104	2904.33	1146.72		RIL_104	20.034	0.1661		RIL_104	99.4403	6.233		RIL_104	2.625	0.1916		RIL_104	46.625	4.9523		RIL_104	46.875	1.9527		RIL_104	22	0.3709		RIL_104	40.525	1.0065
	RIL_113	28.7952	2.9285		RIL_113	2957.71	1146.72		RIL_113	20.2378	0.1761		RIL_113	101.5	6.2203		RIL_113	2.75	0.1916		RIL_113	49.25	4.9523		RIL_113	52.4375	1.9527		RIL_113	23.3	0.3709		RIL_113	41.15	1.0065
	RIL_119	35.2835	3.0884		RIL_119	2866.17	1147.95		RIL_119	19.9299	0.1761		RIL_119	103.55	6.233		RIL_119	3.1566	0.2034		RIL_119	48.7891	4.958		RIL_119	50.8	2.0498		RIL_119	24.2898	0.3896		RIL_119	39.4799	1.0495
	RIL_122	23.8442	2.9285		RIL_122	2970.73	1147.95		RIL_122	19.7165	0.1661		RIL_122	101.87	6.2203		RIL_122	2.375	0.1916		RIL_122	49.375	4.9523		RIL_122	52.375	1.9527		RIL_122	22.1375	0.3709		RIL_122	41.7875	1.0065
	RIL_131	25.5307	2.9285		RIL_131	3618.31	1146.72		RIL_131	20.1896	0.1661		RIL_131	104	6.2203		RIL_131	1.3125	0.1916		RIL_131	48	4.9523		RIL_131	52.625	1.9527		RIL_131	25.595	0.3709		RIL_131	39.9375	1.0065
	RIL_136	28.1053	3.0888		RIL_136	2989.03	1146.72		RIL_136	19.7595	0.1661		RIL_136	103.58	6.233		RIL_136	2	0.1916		RIL_136	48.75	4.9523		RIL_136	52.9375	1.9527		RIL_136	21.7088	0.3709		RIL_136	41.125	1.0065
	RIL_16	28.6645	2.9285		RIL_16	3191.01	1146.72		RIL_16	19.7643	0.1661		RIL_16	103.75	6.2203		RIL_16	2.3125	0.1916		RIL_16	47.75	4.9523		RIL_16	51.1875	1.9527		RIL_16	22.6325	0.3709		RIL_16	41.0432	1.0495
	RIL_24	19.4262	2.9285		RIL_24	2901.93	1146.72		RIL_24	19.3093	0.1661		RIL_24	96.25	6.2203		RIL_24	1.875	0.1916		RIL_24	45.5	4.9523		RIL_24	44.5	1.9527		RIL_24	22.8463	0.3709		RIL_24	41.8375	1.0065
	RIL_25	30.1829	2.9285		RIL_25	2939.43	1146.72		RIL_25	19.6374	0.1661		RIL_25	99	6.2203		RIL_25	1.9375	0.1916		RIL_25	48.25	4.9523		RIL_25	47.875	1.9527		RIL_25	22.9475	0.3709		RIL_25	42.325	1.0065
	RIL_3	21.0433	3.297		RIL_3	2890.85	1146.72		RIL_3	19.8418	0.1761		RIL_3	95.375	6.2203		RIL_3	2.4375	0.1916		RIL_3	45.75	4.9523		RIL_3	49.1875	1.9527		RIL_3	23.62	0.3709		RIL_3	37.9	1.0065
	RIL_38	28.8339	3.0888		RIL_38	3480.8	1146.72		RIL_38	20.0046	0.1661		RIL_38	101.58	6.233		RIL_38	2.1875	0.1916		RIL_38	48.375	4.9523		RIL_38	53.875	1.9527		RIL_38	23.045	0.3709		RIL_38	40.7625	1.0065
	RIL_46	22.918	2.9285		RIL_46	3023.4	1146.72		RIL_46	19.1624	0.1661		RIL_46	98.75	6.2203		RIL_46	2.0625	0.1916		RIL_46	46.375	4.9523		RIL_46	48.375	1.9527		RIL_46	22.5388	0.3709		RIL_46	42.275	1.0065
	RIL_70	21.513	2.9285		RIL_70	2361.74	1146.72		RIL_70	19.6614	0.1661		RIL_70	95.625	6.2203		RIL_70	2.8125	0.1916		RIL_70	44.75	4.9523		RIL_70	46.5	1.9527		RIL_70	21.945	0.3709		RIL_70	41.5625	1.0065
	RIL_76	22.91	2.9285		RIL_76	2585.23	1146.72		RIL_76	19.2296	0.1661		RIL_76	96.5	6.2203		RIL_76	2.5625	0.1916		RIL_76	48.875	4.9523		RIL_76	49.625	1.9527		RIL_76	23.2925	0.3709		RIL_76	41.525	1.0065
	RIL_89	27.766	2.9285		RIL_89	2552.36	1146.72		RIL_89	19.509	0.1661		RIL_89	96.375	6.2203		RIL_89	3.25	0.1916		RIL_89	49	4.9523		RIL_89	49.625	1.9527		RIL_89	24.0588	0.3709		RIL_89	40.6	1.0065
	Sanilac	20.8309	2.9285		Sanilac	2591.46	1146.72		Sanilac	19.8394	0.1661		Sanilac	93.25	6.2203		Sanilac	2.6875	0.1916		Sanilac	44.125	4.9523		Sanilac	45.25	1.9527		Sanilac	21.39	0.3709		Sanilac	42.275	1.0065
	R99	.	.		R99	2511.98	1146.72		R99	19.425	0.1661		R99	102.12	6.2203		R99	2.1875	0.1916		R99	49.25	4.9523		R99	49.625	1.9527		R99	20.3813	0.3709		R99	37.1625	1.0065
