# Supplementary material for: Effects of Nitrogen Application on Nitrogen Fixation in Common Bean Production
Source: Front Plant Sci. 2020 Aug 6;11:1172. doi: 10.3389/fpls.2020.01172 (PMC7424037; doi:10.3389/fpls.2020.01172)
Supplement: Supplementary file 9 [file Table_8.xlsx]

## Sheet: Sheet1
Supplemetary Table S8 | Scree plots, principal components of nine traits and genotype scores for 22 common bean genotypes evaluated at the ERS in 2017 and 2018.
Principal components																																																	Eigenvectors

Eigenvectors	31.11	23	13.36	10.8	8.52	4.31	2.13	1.29	1.18	0.93	0.7	0.66	0.56	0.35	0.3	0.26	0.17	0.15	0.11	0.08	0.04																												Ndfa
	Prin1	Prin2	Prin3	Prin4	Prin5	Prin6	Prin7	Prin8	Prin9	Prin10	Prin11	Prin12	Prin13	Prin14	Prin15	Prin16	Prin17	Prin18	Prin19	Prin20	Prin21	Prin22	Prin23	Prin24	Prin25	Prin26	Prin27	Prin28	Prin29	Prin30	Prin31	Prin32	Prin33	Prin34	Prin35	Prin36	Prin37	Prin38	Prin39	Prin40	Prin41	Prin42	Prin43	Prin44	Prin45				YD
Ndfa	0.120287	0.261239	0.000633	-0.082455	0.005369	0.07963	-0.132474	-0.154664	-0.132487	0.037322	-0.048909	0.067355	-0.03584	-0.025576	0.071262	-0.069703	0.012681	-0.097434	0.066586	-0.090564	-0.004679	-0.020421	-0.00235	-0.895635	0	0	0	0	0	0	0	0	0	0	0	0	0	0	0	0	0	0	0	0	0				Cdisc
YD	0.222649	0.011311	-0.194781	0.025089	-0.101436	0.052713	-0.020891	0.112814	-0.018845	0.131273	0.078363	0.180498	0.032321	0.061861	0.032	-0.001283	-0.011408	0.104042	0.005993	0.040011	-0.005504	0.900373	0	0	0	0	0	0	0	0	0	0	0	0	0	0	0	0	0	0	0	0	0	0	0				DM
Cdisc	0.029342	0.048832	-0.015876	0.363326	0.282871	-0.06905	-0.007556	-0.039608	-0.031349	0.04835	-0.020621	0.036785	0.026502	0.024326	0.053963	-0.022597	-0.028724	0.02775	0.026061	0.014828	0.013882	-0.002906	0.005088	7.2e-05	0.000702	-0.0005	-0.000783	-0.003068	0.003742	-0.874943	0	0	0	0	0	0	0	0	0	0	0	0	0	0	0				HR
DM	0.206213	-0.113612	0.014027	-0.029667	0.139498	0.290747	0.144547	0.024552	0.044236	-0.070723	-0.032314	-0.101025	-0.008736	-0.007093	0.028163	-0.014762	0.018223	-0.003229	-0.028043	0.006081	0.007083	-0.012089	0.001818	-0.014874	-0.003825	-0.003307	-0.892772	0	0	0	0	0	0	0	0	0	0	0	0	0	0	0	0	0	0				DF
HR	-0.102935	0.176777	0.256198	-0.074314	0.120124	0.124025	-0.048755	0.138426	0.057344	0.051448	0.100046	0.035464	0.006605	0.076892	-0.006588	0.004254	0.00163	0.096276	0.044095	0.043319	-0.020988	0.027676	0.006627	0.015273	-0.00511	0.893209	0	0	0	0	0	0	0	0	0	0	0	0	0	0	0	0	0	0	0				PH
DF	0.184404	-0.052457	0.244561	-0.062001	-0.024346	-0.203808	0.159193	-0.085735	-0.054114	0.044058	-0.049464	0.06018	0.056019	5e-05	0.05651	0.005821	0.004294	0.034183	0.07221	0.029831	0.012818	0.008365	0.008165	0.005622	-0.894337	0	0	0	0	0	0	0	0	0	0	0	0	0	0	0	0	0	0	0	0				SW
PH	0.223503	-0.104453	0.103393	0.005295	0.042	-0.097038	-0.299903	0.013284	0.094906	-0.035988	0.104387	-0.066976	-0.038499	0.01897	-0.092361	0.043316	0.039304	-0.025269	-0.022285	-0.032824	0.000462	-0.009921	-0.009794	0.002046	0.016837	-0.002881	0.002478	-0.00288	-0.885959	0	0	0	0	0	0	0	0	0	0	0	0	0	0	0	0				SPAD
SW	0.096128	0.210746	0.066077	0.198992	-0.210092	0.018357	0.092315	0.074364	0.053952	-0.100401	-0.005135	-0.110226	0.017766	-0.044498	-0.044302	0.070088	0.042323	0.004791	0.006913	0.045664	-0.012751	-0.009353	-0.897396	0	0	0	0	0	0	0	0	0	0	0	0	0	0	0	0	0	0	0	0	0	0				Ndfa_C
SPAD	0.083825	0.190461	-0.17825	-0.171538	0.16573	-0.178825	0.091915	0.039538	0.136826	-0.06385	-0.036703	-0.109384	-0.001074	-0.010268	-0.015575	0.00261	0.015347	0.000473	-0.009681	0.006975	0.032969	0.008109	0.003748	0.015295	0.000504	0.014663	0.007264	-0.887429	0	0	0	0	0	0	0	0	0	0	0	0	0	0	0	0	0				YD_C
Ndfa_C	0.117286	0.260306	-0.039349	-0.085513	-0.025312	0.016653	-0.155218	-0.129144	-0.100101	0.034457	0.047626	0.003119	0.065353	-0.096586	0.078022	-0.221016	0.135379	0.181065	0.111788	-0.346407	-0.30016	-0.04673	0.001212	0.211728	0.000283	-0.030468	-0.043474	0.02993	0.022374	-0.01011	0.073567	-0.155992	0.026006	-0.080113	-0.096797	0.098409	-0.087417	0.121774	0.144389	0.193793	0.165548	-0.029355	-0.543916	0	0				Cdisc_C
YD_C	0.213358	0.069353	-0.17839	-0.041498	-0.118953	-0.02307	-0.088893	0.11846	-0.027634	0.10439	-0.084585	0.03447	0.061844	0.253031	-0.12058	-0.04292	-0.477805	0.223155	0.041704	0.133717	-0.070216	-0.189239	0.007793	0.0054	-0.00347	0.007828	-0.023433	0.032037	0.014949	-0.005623	-0.014576	-0.132147	0.07729	0.035096	0.07167	0.175339	0.023526	-0.103396	0.198044	-0.141406	-0.021733	0.550569	0	0	0				DM_C
Cdisc_C	0.007806	0.072903	-0.046158	0.304133	0.28415	-0.136115	0.036634	-0.108773	-0.074641	-0.35151	0.192832	0.33078	0.251807	-0.084807	0.029967	-0.203361	-0.149683	0.173554	-0.248214	0.066941	0.012434	-0.028019	-0.012143	-0.027073	0.006731	0.013817	-0.027646	0.011329	-0.025142	0.247911	-0.029871	-0.121335	0.072609	-0.102355	-0.160744	-0.081613	0.022008	-0.04162	0.001457	0.178627	0.08431	0.003158	0.180661	0.202028	0.19171				HR_C
DM_C	0.199442	-0.111494	0.038669	-0.046717	0.160656	0.26053	0.095341	0.066103	0.013444	-0.084842	0.272213	-0.080945	0.001199	-0.267438	0.183213	0.161767	-0.094249	-0.233701	-0.165931	0.057171	-0.105406	-0.000507	0.003672	-0.013172	-0.026881	-0.004044	0.205582	-0.00828	0.046124	-0.017257	0.014318	0.04916	-0.055547	0.161056	0.040407	0.055276	-0.119699	0.013234	0.644783	0	0	0	0	0	0				DF_C
HR_C	-0.09271	0.216323	0.170452	-0.091137	0.157481	0.109179	0.070932	-0.020653	0.025551	0.080781	0.130672	0.127697	0.101847	0.311466	-0.219109	0.238383	0.331363	0.105259	-0.216968	-0.176015	0.137463	0.012204	-0.000283	0.009894	-0.011166	-0.185635	0.0027	0.021794	0.007547	-0.006238	0.143804	0.023911	-0.015942	0.22764	-0.113573	0.059893	0.01884	-0.16976	0.071784	0.188779	0.187024	0.242805	0.129651	-0.295663	-0.033387				PH_C
DF_C	0.176802	-0.057257	0.233056	-0.039595	-0.055462	-0.188883	0.206682	-0.10688	-0.116853	0.116201	-0.234104	0.095273	-0.262492	-0.023654	-0.006714	0.276588	-0.087835	0.150704	-0.273672	-0.140731	-0.116038	0.013924	0.011816	-0.010685	0.19202	0.051242	-0.002504	-0.020256	0.00498	-0.018417	-0.030636	0.110328	0.017158	0.166211	0.186805	0.096423	0.159281	-0.177015	-0.021121	0.238686	-0.064597	-0.068988	-0.128216	0.378466	0.179906				SW_C
PH_C	0.21764	-0.06268	0.102544	-0.031795	0.107614	-0.088754	-0.277009	-0.087547	-0.058751	0.249691	0.234919	-0.221907	0.056489	-0.112541	-0.334588	-0.106902	0.168322	4.8e-05	-0.333593	0.30654	0.162121	-0.012534	-0.025561	-0.018892	0.010758	-0.013012	0.004762	0.009713	0.239351	0.011831	0.086236	0.0343	0.041344	-0.154305	0.014215	0.118693	0.183576	0.101611	-0.066958	-0.166696	-0.055672	-0.016002	-0.186923	0.011926	0.204547				SPAD_C
SW_C	0.10309	0.209985	0.060577	0.193431	-0.195464	0.083159	0.001654	0.097994	0.153601	-0.030532	-0.064054	0.023995	-0.043644	-0.126419	-0.111572	0.115103	-0.007461	0.190465	0.071716	0.130087	0.304232	-0.063234	0.197606	-0.0141	-0.002459	-0.045859	-0.001362	-0.003334	0.003164	0.017693	-0.381896	-0.068309	-0.079659	-0.074712	-0.025974	-0.174321	0.046682	-0.368304	0.17459	-0.12572	0.283827	-0.2542	-0.217269	-0.094589	0.033005				Ndfa_R
SPAD_C	0.099166	0.195431	-0.159535	-0.130321	0.079729	-0.236787	0.022564	0.063473	0.229873	0.144576	-0.196151	-0.251005	-0.207254	0.073872	0.000373	-0.334033	0.020548	0.079178	-0.214978	0.068329	-0.163553	-0.000939	0.001216	0.013057	-0.018055	0.021413	-0.011133	0.236492	0.014699	-0.00412	-0.034157	0.097867	-0.062162	-0.057097	-0.167768	0.053624	0.03515	-0.050157	0.21379	0.16229	0.104998	-0.247468	0.368365	-0.027506	-0.179983				YD_R
Ndfa_R	0.102316	0.256765	-0.009134	-0.101855	-0.00747	0.074376	-0.216662	-0.163816	-0.108	-0.048873	-0.106155	0.101708	-0.088799	0.128486	0.414383	-0.017339	0.087555	-0.238345	0.100218	-0.006025	0.373082	-0.013508	-0.02928	0.260163	0.01414	-0.004396	-0.020106	0.028304	-0.001178	0.00966	-0.06588	0.005262	-0.101453	0.023417	-0.219398	0.242926	0.282544	-0.049743	0.079771	-0.091696	-0.166911	0.02889	0.116469	0.131473	0.196823				Cdisc_R
YD_R	0.242379	0.03801	-0.08125	-0.010123	-0.046561	0.075461	0.093025	0.165872	-0.057876	0.262849	0.142197	0.303822	-0.015321	-0.076067	0.220517	-0.022749	0.190093	0.140531	-0.205065	-0.115305	-0.024665	-0.228401	-0.012793	0.054428	0.036427	-0.006899	0.042862	-0.02892	-0.022912	0.006279	0.022777	-0.161898	-0.049881	0.095995	0.12583	0.057481	-0.118234	0.108557	-0.219519	-0.441562	0.187445	-0.119689	0.19683	0.141861	-0.205837				DM_R
Cdisc_R	0.00439	-0.046162	-0.02312	0.339218	0.236198	-0.166351	0.15532	0.199106	-0.102207	0.388591	0.080238	-0.200134	-0.15208	-0.019816	-0.009536	-0.090644	0.10932	-0.236686	0.323755	-0.181405	0.178207	0.01715	-0.002766	-0.02163	0.024638	0.022095	-0.011622	0.013601	-0.003319	0.227598	0.053271	-0.074145	0.047365	-0.022542	0.00558	-0.089218	0.029197	-0.073141	0.091478	0.070538	0.222956	0.236873	0.008205	0.239714	0.042712				HR_R
DM_R	0.199944	-0.112408	0.015705	-0.029558	0.117411	0.278623	0.162135	0.064569	0.174863	-0.200856	-0.148837	0.114458	-0.054302	0.165017	-0.298304	-0.257964	0.063103	-0.168874	0.123537	0.179672	0.067978	-0.015501	0.006327	-0.026293	-0.007781	-0.013905	0.210441	0.023376	0.009902	-0.018082	0.04442	-0.165693	0.13646	0.314351	-0.176593	0.182943	0.058796	0.01665	-0.134796	0.0773	0.034468	-0.111216	-0.205941	0.262063	-0.193183				DF_R
HR_R	-0.074075	0.214404	0.207748	-0.022614	-0.005301	0.089363	0.066404	-0.003459	0.230212	0.063032	0.565068	-0.081005	-0.274181	0.224057	0.147775	-0.140825	-0.095198	0.101892	0.051585	0.07044	-0.048485	-0.007725	0.04179	-0.002979	-0.024262	-0.232029	-0.001062	-0.005511	0.025663	-0.014844	-0.168607	-0.03846	0.012066	-0.057969	0.119803	-0.059623	-0.096912	-0.096214	-0.135648	0.11196	-0.342912	0.012097	-0.049113	0.175419	-0.064522				PH_R
DF_R	0.18874	-0.032032	0.237732	-0.063097	-0.001678	-0.226642	0.003091	-0.042968	-0.097158	-0.018698	-0.113368	-0.122999	0.176109	0.127715	0.183421	0.007358	0.084802	0.045158	0.056888	0.151822	0.196157	0.028995	0.018718	0.006076	0.207251	-0.003447	-0.002594	0.030327	0.06327	0.019621	-0.114848	0.10697	0.326988	0.046988	-0.125315	0.062296	-0.673785	0	0	0	0	0	0	0	0				SW_R
PH_R	0.183818	-0.069648	0.17128	0.025257	0.042893	-0.149544	-0.21342	0.376062	0.37753	-0.124838	-0.095785	0.249395	-0.120404	0.063691	0.064388	-0.111714	-0.085631	-0.305784	-0.155342	-0.303511	-0.075028	-0.01646	-0.014286	-0.01249	-0.001369	-0.032235	-0.002544	0.028184	0.201144	0.000346	0.08424	0.097958	0.001383	-0.065512	-0.039737	-0.165077	-0.071863	-0.095878	-0.1007	-0.09398	-0.032009	0.081308	-0.126534	-0.182355	0.22328				SPAD_R
SW_R	0.107753	0.224293	0.034219	0.176865	-0.164756	0.017563	0.12231	0.042137	-0.002275	-0.110697	0.01704	-0.145778	0.174898	-0.092194	-0.092853	0.050945	0.300245	-0.231818	0.089528	0.069979	-0.52776	0.021901	0.232056	0.037652	0.010859	0.010152	0.011639	0.012139	-0.012583	-0.006089	-0.187241	-0.002043	0.131947	0.007463	-0.006097	0.217518	0.057554	-0.177292	-0.139746	-0.121517	-0.059872	0.124529	0.202349	-0.000992	0.237906				Ndfa_N
SPAD_R	0.100329	0.210078	-0.161355	-0.151207	0.109073	-0.113129	0.109134	-0.076144	0.093798	-0.260941	-0.012056	-0.097927	0.17747	0.00358	-0.071204	-0.103642	0.061017	-0.115532	-0.003639	-0.164889	0.269054	0.052417	0.0269	0.067065	0.000847	0.058952	0.030039	0.226476	-0.007578	-0.02113	-0.000839	-0.04705	0.064016	0.004585	0.730354	0	0	0	0	0	0	0	0	0	0				YD_N
Ndfa_N	0.117063	0.24625	0.0446	-0.008103	0.040996	0.151268	-0.02778	-0.274013	0.06629	0.148606	-0.033221	0.132799	-0.098583	-0.357292	-0.391878	0.123598	-0.304631	-0.196953	0.063417	-0.164444	0.087588	0.031784	0.030917	0.172177	-0.01432	0.003807	-0.003719	0.013943	0.022973	0.003751	0.082639	0.035847	-0.092657	-0.193346	-0.105352	0.084363	-0.322142	-0.041837	-0.146738	0.046385	-0.074235	0.027451	0.206067	0.052254	-0.125991				Cdisc_N
YD_N	0.158803	-0.02746	-0.228903	0.087094	-0.203103	0.080729	-0.115131	0.082503	0.233444	0.28759	0.009057	0.178858	0.252233	0.001381	0.155632	0.161738	0.091194	-0.158663	-0.008138	0.238409	0.050892	-0.210365	0.043918	-0.007794	-0.036503	0.065485	-0.012458	-0.02946	0.021444	-0.005056	-0.043318	0.044824	-0.007111	-0.063914	0.120771	-0.012856	-0.008309	0.128698	-0.096976	0.606439	0	0	0	0	0				DM_N
Cdisc_N	0.000373	0.079011	0.016585	0.338466	0.231083	0.058297	-0.102162	-0.290543	0.322465	0.15731	-0.218175	-0.052638	0.276038	0.098608	0.128243	0.110748	0.016854	0.073075	-0.04413	-0.042611	-0.123531	0.035198	0.019835	0.01144	-0.013811	-0.013337	0.025383	0.003101	0.018663	0.242846	0.038394	0.25626	0.027622	0.099066	0.036572	-0.096809	0.094077	-0.026491	0.05551	-0.248843	-0.223952	0.010019	-0.164989	0.086023	-0.314518				HR_N
DM_N	0.201343	-0.095583	0.003697	-0.047012	0.111701	0.323539	0.091	-0.038514	0.067943	0.106542	-0.104561	-0.304377	0.071468	-0.259091	0.183863	-0.196794	-0.093741	0.319595	0.033007	-0.151119	0.094635	-0.012515	-0.015794	0.019282	0.006355	-0.000638	0.235758	0.016572	-0.03048	0.010566	-0.023543	0.000521	0.011989	0.204769	-0.060407	-0.159792	0.063295	-0.071766	-0.293619	0.110496	-0.072258	0.114162	0.115973	-0.231881	0.300796				DF_N
HR_N	-0.115694	0.12086	0.281789	-0.072351	0.163712	0.131375	-0.086831	0.026212	0.02537	0.008963	-0.028459	-0.02972	0.012689	-0.002142	0.187625	-0.003192	-0.29888	-0.077383	0.054946	0.205489	-0.116426	0.091145	-0.029449	0.044324	0.015965	-0.179245	0.022052	-0.036335	-0.026526	0.031088	-0.013413	0.27526	0.083263	-0.06759	0.179304	0.20322	0.129026	0.127853	-0.196561	0.005709	0.602999	0	0	0	0				PH_N
DF_N	0.174648	-0.052351	0.233937	-0.071314	-0.042953	-0.1868	0.276357	-0.122311	0.024094	0.075161	0.095131	0.257318	-0.005802	-0.19384	0.040984	-0.112689	-0.013458	-0.039408	0.165852	0.024291	0.029788	-0.018127	-0.00665	0.024065	0.24141	0.011216	-0.011871	-0.011613	-0.021891	-0.009993	-0.048877	-0.015285	0.358102	-0.139149	-0.037989	-0.032917	0.384216	0.075505	0.10092	0.0192	-0.110042	0.054952	0.03311	-0.377544	-0.281205				SW_N
PH_N	0.181582	-0.160771	0.074946	0.042146	-0.003239	-0.052797	-0.287061	-0.321917	0.250256	-0.195114	0.013114	0.014129	-0.299928	0.023892	-0.046956	0.162775	0.199896	0.18415	0.247291	0.028256	-0.099403	0.027038	-0.002111	0.015349	0.038917	0.031934	0.007642	-0.024364	0.230134	0.004966	-0.102312	-0.179051	-0.047634	0.089284	0.092266	-0.167076	0.006659	0.279703	0.077992	0.012049	0.209806	0.170299	0.2614	0.072428	0.038918				SPAD_N
SW_N	0.076204	0.19854	0.075829	0.200031	-0.248304	-0.04337	0.079742	0.062668	0.081994	-0.185288	0.004702	-0.108086	-0.130909	-0.098312	0.139979	0.046781	0.013311	0.136632	0.051996	0.20071	0.097137	-0.0097	0.223995	-0.02285	0.034469	-0.007692	-0.013771	0.012575	-0.02472	0.009454	0.780699	0	0	0	0	0	0	0	0	0	0	0	0	0	0				Ndfa_RN
SPAD_N	0.059675	0.158286	-0.125299	-0.177724	0.269968	-0.191353	0.012647	0.260029	-0.041766	-0.212995	-0.013891	-0.082633	-0.084398	-0.294657	0.110046	0.321091	0.090466	0.060402	-0.038977	0.159366	0.01213	0.025624	0.026753	-0.029326	-0.008973	-0.020321	0.016972	0.226536	0.020384	0.004163	-0.145826	0.003863	-0.14812	-0.014595	-0.189364	-0.060286	0.058592	0.058989	-0.252089	0.043576	-0.061274	0.321171	-0.198834	0.058387	-0.291103				YD_RN
Ndfa_RN	0.132457	0.236094	0.038823	-0.098467	0.039558	0.108461	-0.041652	-0.050924	-0.365844	0.065249	-0.118955	0.047037	-0.054044	0.14809	-0.054621	-0.067176	-0.01669	-0.221003	-0.063086	0.257652	-0.17422	-0.030462	0.003207	0.180926	0.023767	-0.038459	0.012476	-0.011332	-0.039744	-0.001443	0.060312	-0.014959	0.035657	0.108738	0.060927	-0.709195	0	0	0	0	0	0	0	0	0				Cdisc_RN
YD_RN	0.200004	-0.036765	-0.237181	0.057727	-0.020659	0.05561	0.012436	0.045732	-0.191117	-0.161107	0.195778	0.129749	-0.151734	0.069637	-0.147559	-0.087923	0.107108	0.163859	0.203655	-0.072724	0.023456	-0.146277	0.007594	0.034926	-0.03756	0.060565	0.038877	-0.003899	0.033868	0.016459	-0.024063	0.775474	0	0	0	0	0	0	0	0	0	0	0	0	0				DM_RN
Cdisc_RN	0.085295	0.061925	-0.004233	0.324966	0.265253	-0.032437	-0.086362	0.088342	-0.254036	-0.003679	-0.099373	0.063582	-0.286595	0.076876	-0.005613	0.048261	-0.056148	0.023745	0.054238	0.130586	-0.071308	-0.02679	0.009393	0.036934	-0.018006	-0.016509	0.002903	-0.035486	0.026525	0.23785	-0.061929	-0.158426	-0.142124	0.144793	0.21137	0.280006	-0.103576	0.093675	-0.063817	0.100632	-0.192656	-0.218011	-0.037738	-0.473989	0				HR_RN
DM_RN	0.200671	-0.115533	-1.6e-05	0.00268	0.147275	0.268642	0.197916	-0.006672	-0.060292	-0.089	-0.150624	-0.084787	-0.059778	0.325094	0.058852	0.178228	0.102308	0.056697	-0.056033	-0.051104	-0.04027	-0.025021	2.8e-05	-0.022306	0.017122	0.001478	0.222953	-0.001435	-0.019942	0.024963	0.046778	-0.093542	-0.009067	-0.736992	0	0	0	0	0	0	0	0	0	0	0				DF_RN
HR_RN	-0.093348	0.119443	0.26273	-0.084998	0.121114	0.124097	-0.18244	0.448741	-0.040004	0.046578	-0.230216	0.121221	0.165169	-0.164925	-0.15698	-0.015807	0.121732	0.262192	0.209934	-0.024031	0.016908	-0.003206	0.015254	-0.000865	-0.002565	-0.234394	-0.007841	-0.034863	0.009785	-0.009394	0.008809	0.027951	0.086796	-0.085314	0.11652	-0.011297	0.053732	0.20621	0.224527	0.048574	-0.270069	-0.086045	0.202041	0.219293	0.057016				PH_RN
DF_RN	0.172973	-0.07573	0.249803	-0.0771	-0.005227	-0.166702	0.172134	-0.02949	-0.0043	0.013281	0.04334	0.026269	0.327832	0.09864	-0.039079	-0.149524	-0.02883	-0.013239	0.217364	0.072678	-0.057714	-0.001072	0.006523	-0.023262	0.221149	-0.03469	0.011737	0.000818	0.022447	-0.000929	0.027139	0.033751	-0.764036	0	0	0	0	0	0	0	0	0	0	0	0				SW_RN
PH_RN	0.226917	-0.08856	0.030573	-0.019097	-0.008151	-0.064539	-0.298469	0.125622	-0.197057	-0.112865	0.213906	-0.251816	0.232769	0.125003	-0.000692	0.228687	-0.215351	-0.021612	0.130988	-0.246833	-0.035176	-0.030407	0.007606	0.021038	0.004942	0.007186	0.000129	-0.023141	0.209615	-0.010028	0.087078	-0.109544	0.117953	0.065765	-0.060831	-0.024396	0.195293	-0.247674	-0.124842	0.103555	0.025195	-0.313058	0.167963	0.048412	-0.279436				SPAD_RN
SW_RN	0.085556	0.187702	0.094514	0.214107	-0.224382	0.005371	0.168108	0.093037	-0.036572	-0.070576	0.024044	-0.214338	0.047626	0.166426	-0.093517	0.060708	-0.190523	-0.068488	-0.215718	-0.249252	0.149014	0.017206	0.193267	-0.016749	-0.001324	0.016456	0.011136	-0.005087	-0.016936	0.005263	-0.197173	0.039076	-0.020067	0.084635	-0.154052	-0.0525	0.087411	0.653855	0	0	0	0	0	0	0				Hi_N_Line
SPAD_RN	0.030685	0.117942	-0.225162	-0.201112	0.229323	-0.139753	0.204469	-0.022553	0.204026	0.145838	0.129831	0.077935	0.064804	0.126482	-0.062769	0.341519	-0.147699	0.035703	0.280123	0.056336	-0.083673	-0.07368	-0.056948	-0.032211	0.03371	-0.039983	-0.017001	0.199519	-0.043839	0.019404	0.108288	-0.032484	0.119285	0.069077	-0.151311	-0.054003	0.018261	0.161463	9.3e-05	-0.166806	-0.005084	-0.313487	-0.061009	-0.030301	0.414289				Mist
Hi_N_Line	3.6014	5.97634	2.14387	-3.62484	-0.39776	-0.7747	-1.73856	0.0422	-0.02742	0.21466	-0.08758	0.0809	-0.19613	0.23822	-0.00799	-0.00788	0.18826	0.03628	0.06875	-0.00081	0	0	0	0	0	0	0	0	0	0	0	0	0	0	0	0	0	0	0	0	0	0	0	0					OAC_Rico
Mist	-3.4709	-3.5713	-0.62281	-2.39234	-2.71247	-1.01051	0.04486	-0.70071	0.20553	0.17488	-0.61558	-0.25839	-0.58967	0.22892	0.00147	0.0474	0.00189	0.34594	-0.05049	0.17006	0	0	0	0	0	0	0	0	0	0	0	0	0	0	0	0	0	0	0	0	0	0	0	0					R99
OAC_Rico	-1.6278	0.4625	-5.58894	-2.25498	1.4148	-0.94007	-0.1965	-0.02748	-0.24592	-0.49849	0.52812	0.62904	0.37916	-0.21903	-0.25834	0.3019	-0.24615	0.11367	0.2605	0.06561	0	0	0	0	0	0	0	0	0	0	0	0	0	0	0	0	0	0	0	0	0	0	0	0					RIL_102
R99	-12.3909	3.07198	1.39565	0.34442	0.26681	0.86711	0.1717	0.14188	-0.07753	0.11699	-0.06825	0.02984	-0.016	-0.23233	0.14604	-0.02775	0.08976	0.00593	0.05662	-0.01514	0	0	0	0	0	0	0	0	0	0	0	0	0	0	0	0	0	0	0	0	0	0	0	0					RIL_103
RIL_102	1.7651	0.9656	0.12809	2.25276	-2.73997	0.81779	0.40806	0.09848	0.27504	0.18323	0.33642	0.18598	-0.44042	0.25126	0.15425	0.37729	-0.2821	-0.05909	0.42768	-0.1918	0	0	0	0	0	0	0	0	0	0	0	0	0	0	0	0	0	0	0	0	0	0	0	0					RIL_104
RIL_103	-0.3874	0.04084	1.56011	0.00667	-0.63357	0.05621	0.11192	1.43389	0.97459	-1.26445	0.40647	-0.89058	0.45002	0.28358	-0.22331	-0.02847	0.21605	0.01685	0.085	0.08439	0	0	0	0	0	0	0	0	0	0	0	0	0	0	0	0	0	0	0	0	0	0	0	0					RIL_113
RIL_104	0.5607	-0.36064	1.25583	2.84027	1.19685	0.36815	0.00512	-0.60162	-0.34737	0.54688	0.25535	-0.23423	0.06152	0.41489	-0.94825	0.46157	0.11519	0.22209	-0.12661	0.05252	0	0	0	0	0	0	0	0	0	0	0	0	0	0	0	0	0	0	0	0	0	0	0	0					RIL_119
RIL_113	1.7666	1.5789	1.34027	3.37291	-0.79628	-0.72143	-0.25148	0.56605	-0.95815	-0.59041	-0.687	0.32445	-0.24833	-0.91548	-0.26839	-0.11649	0.04599	0.1788	-0.01852	0.0025	0	0	0	0	0	0	0	0	0	0	0	0	0	0	0	0	0	0	0	0	0	0	0	0					RIL_122
RIL_119	2.3334	3.07771	-0.189	0.21505	2.07563	0.83454	0.91301	-1.2857	0.2695	-0.63422	-0.43438	-0.23918	-0.44173	-0.04493	0.41923	0.31152	0.14131	-0.22403	-0.01529	0.18329	0	0	0	0	0	0	0	0	0	0	0	0	0	0	0	0	0	0	0	0	0	0	0	0					RIL_131
RIL_122	-0.9626	0.02247	-0.55449	2.07191	-0.19497	-0.13067	-0.1452	0.42382	-0.10374	0.01283	0.70605	1.31672	-0.28389	0.66858	0.09695	-0.35224	0.18515	-0.2023	-0.18779	0.13383	0	0	0	0	0	0	0	0	0	0	0	0	0	0	0	0	0	0	0	0	0	0	0	0					RIL_136
RIL_131	0.4583	-2.67513	5.43763	-1.9829	0.76155	0.99218	-0.1444	-0.08847	-0.28374	0.28324	-0.34552	0.68613	0.78317	0.02775	0.24427	0.17264	-0.20608	0.08002	0.06886	0.01862	0	0	0	0	0	0	0	0	0	0	0	0	0	0	0	0	0	0	0	0	0	0	0	0					RIL_16
RIL_136	-2.0965	0.23303	-1.42956	1.9465	0.39561	-0.89571	-1.36283	-0.36544	1.09186	-0.00153	-0.6269	-0.17137	0.2475	0.09265	0.04875	0.1577	-0.31475	-0.23747	-0.30927	-0.20461	0	0	0	0	0	0	0	0	0	0	0	0	0	0	0	0	0	0	0	0	0	0	0	0					RIL_24
RIL_16	0.0905	-0.11427	-1.09159	0.35472	1.91411	0.13579	-0.1419	-0.01212	-1.26019	-0.17714	0.33247	-0.74734	-0.16624	0.47877	0.48586	-0.29686	-0.05876	0.3907	-0.01451	-0.20312	0	0	0	0	0	0	0	0	0	0	0	0	0	0	0	0	0	0	0	0	0	0	0	0					RIL_25
RIL_24	1.244	-3.24991	0.15944	-1.53519	0.94146	1.35166	-0.75105	1.21817	0.1131	0.07467	0.59487	-0.19772	-0.76828	-0.47171	0.07286	0.17917	-0.32806	-0.08475	-0.2234	0.06774	0	0	0	0	0	0	0	0	0	0	0	0	0	0	0	0	0	0	0	0	0	0	0	0					RIL_3
RIL_25	1.2257	-0.90345	-1.6237	0.32115	-1.14191	2.07624	-0.95276	-1.4386	0.11417	-0.08664	0.17526	-0.26218	0.29017	-0.24236	-0.29981	-0.64185	-0.06081	-0.09113	0.12889	0.05949	0	0	0	0	0	0	0	0	0	0	0	0	0	0	0	0	0	0	0	0	0	0	0	0					RIL_38
RIL_3	-0.379	-1.31599	2.72011	-2.36349	-0.02857	-1.3514	1.18255	-0.65342	-0.59317	-0.67577	0.20984	-0.0365	-0.20869	0.0659	-0.44148	-0.2266	-0.24831	-0.41725	-0.05319	-0.15571	0	0	0	0	0	0	0	0	0	0	0	0	0	0	0	0	0	0	0	0	0	0	0	0					RIL_46
RIL_38	0.0067	-0.15338	0.46805	0.19896	0.48318	-1.40094	0.26828	-0.02208	0.15083	1.47767	0.85462	-0.62141	0.08096	-0.51167	0.08663	-0.07982	0.25877	-0.22606	0.12761	0.02862	0	0	0	0	0	0	0	0	0	0	0	0	0	0	0	0	0	0	0	0	0	0	0	0					RIL_70
RIL_46	0.7953	-3.56689	-2.24475	-1.37411	1.05947	0.70151	0.11886	0.59385	0.1703	0.16025	-0.97086	0.31175	-0.1663	0.03199	-0.18784	5e-05	0.67202	-0.13849	0.1443	-0.2027	0	0	0	0	0	0	0	0	0	0	0	0	0	0	0	0	0	0	0	0	0	0	0	0					RIL_76
RIL_70	1.7436	-0.88684	-0.22048	2.11028	1.40439	-0.98864	0.36566	0.71401	0.25944	0.46545	-0.93155	-0.16828	0.1181	0.2725	0.16236	-0.33755	-0.38522	-0.03181	0.24129	0.18767	0	0	0	0	0	0	0	0	0	0	0	0	0	0	0	0	0	0	0	0	0	0	0	0					RIL_89
RIL_76	1.4289	1.78248	-2.9912	-0.92211	-2.48396	0.6474	0.69504	0.65977	-1.21598	0.37871	-0.34455	-0.35414	0.63511	0.09635	0.15994	0.19586	-0.00736	-0.23203	-0.28704	0.05383	0	0	0	0	0	0	0	0	0	0	0	0	0	0	0	0	0	0	0	0	0	0	0	0					Sanilac
RIL_89	2.5752	2.79163	-0.59648	-1.27308	0.05978	0.38311	1.58643	0.08188	1.30698	0.36717	0.13592	0.4194	0.09449	-0.23787	-0.09288	-0.27579	-0.09933	0.42292	-0.24492	-0.11295	0	0	0	0	0	0	0	0	0	0	0	0	0	0	0	0	0	0	0	0	0	0	0	0
Sanilac	1.7196	-3.20569	0.54396	1.68746	-0.84419	-1.0176	-0.18682	-0.77837	0.18188	-0.52798	0.57678	0.19711	0.38547	-0.27598	0.64968	0.18619	0.32252	0.13122	-0.07845	-0.02134	0	0	0	0	0	0	0	0	0	0	0	0	0	0	0	0	0	0	0	0	0	0	0	0
Scree plots
[truncated: 2 more columns]
